# Supplementary material for: Using Upper Arm Vein as Temporary Pacemaker Access Site: A Next Step in Minimizing the Invasiveness of Transcatheter Aortic Valve Replacement
Source: J Clin Med. 2024 Jan 23;13(3):651. doi: 10.3390/jcm13030651 (PMC10855945; doi:10.3390/jcm13030651)
Supplement: Supplementary file 1 [file jcm-13-00651-s001.zip]

Archive with 1 entries (1 files):
- jcm-2738405-supplementary.pdf
